# Supplementary material for: Protein-protein interfaces are vdW dominant with selective H-bonds and (or) electrostatics towards broad functional specificity
Source: Bioinformation. 2017 Jun 30;13(6):164–73. doi: 10.6026/97320630013164 (PMC5512853; doi:10.6026/97320630013164)
Supplement: 97320630013164S1 [file 97320630013164S1.xls]

## Sheet: Complete dataset
PDB-ID-Chains	H-Bond-Energy	Electrostatic-Energy	van-der-Waals-Energy	Total-Energy	Interface-Residues
2hrk.pdb (A-B)	0	24.99	-212.76	-187.77	75
2qwo.pdb (A-B)	0	7.7	-94.42	-86.72	64
3mp7.pdb (A-B)	0	20.2	-387.2	-367	138
3tho.pdb (A-B)	0	-38.38	-425.41	-463.79	195
3anw.pdb (A-B)	-4.03	-66.03	-208.16	-278.22	92
4emj.pdb (A-B)	-4.39	-48.7	-148.86	-201.95	88
4gvb.pdb (A-B)	-4.48	-7.14	-132.74	-144.35	51
2ozn.pdb (A-B)	-5.06	0.4	-254.77	-259.44	75
3ny7.pdb (A-B)	-5.23	-53.1	-103.96	-162.29	47
3pv6.pdb (A-B)	-5.59	-16.4	-154.5	-176.49	64
2v3b.pdb (A-B)	-5.8	-22.92	-112.76	-141.49	69
4etp.pdb (A-B)	-7.43	-60.97	-371.66	-440.07	127
4a5u.pdb (A-B)	-7.51	-5.18	-173.49	-186.18	68
2zsi.pdb (A-B)	-8.24	-44.05	-347.47	-399.75	108
3aqf.pdb (A-B)	-10.47	-3.95	-195.2	-209.62	74
3w9c.pdb (A-B)	-12.57	-45.08	-134.44	-192.1	74
4dey.pdb (A-B)	-12.98	4.33	-252.76	-261.41	68
3qn1.pdb (A-B)	-13.58	-27.62	-237.42	-278.62	85
2f4m.pdb (A-B)	-14.23	5.31	-199.1	-208.02	85
3ona.pdb (A-B)	-15.33	-63.62	-171.61	-250.56	66
4f48.pdb (A-B)	-17.09	6.28	-135.42	-146.23	62
2vn6.pdb (A-B)	-17.97	-1.64	-196.6	-216.21	78
3fju.pdb (A-B)	-19.29	-4.84	-203.46	-227.6	73
1gl4.pdb (A-B)	-19.46	-6.54	-259.58	-285.57	98
2vdb.pdb (A-B)	-19.86	-12.56	-224.45	-256.87	86
3kxc.pdb (A-C)	-20.25	-62.14	-270.22	-352.61	93
4dvg.pdb (A-B)	-20.31	-36.2	-227.22	-283.73	102
4bmp.pdb (A-B)	-20.62	-11.88	-202.93	-235.43	94
3og6.pdb (A-B)	-20.96	-59.56	-189.04	-269.57	79
4awx.pdb (A-B)	-21.31	-74.17	-203.03	-298.52	87
3di3.pdb (A-B)	-21.52	-12.78	-160.87	-195.17	71
3qq8.pdb (A-B)	-21.99	-31.36	-217.47	-270.82	78
4mrt.pdb (A-C)	-22.61	-25.28	-178.34	-226.24	87
2pqn.pdb (A-B)	-24.16	-5.41	-205.81	-235.38	65
3kyj.pdb (A-B)	-24.49	-18.6	-128.12	-171.21	56
3tbi.pdb (A-B)	-24.66	-28.72	-213.24	-266.62	75
3k8p.pdb (C-D)	-27.1	-59.62	-234.99	-321.71	102
4dri.pdb (A-B)	-27.12	-45.11	-75.85	-148.08	52
3oun.pdb (A-B)	-27.26	-10.46	-118.89	-156.61	45
4egc.pdb (A-B)	-27.66	-76.82	-189.55	-294.03	74
2zfd.pdb (A-B)	-27.9	-1.82	-434.3	-464.02	145
4kt1.pdb (A-E)	-27.94	-113.71	-164.74	-306.39	99
3d3b.pdb (A-J)	-28.12	-45.74	-222.54	-296.4	80
4iyp.pdb (A-C)	-28.27	-8.37	-183.18	-219.81	88
1wpx.pdb (A-B)	-28.63	-46.85	-377.01	-452.49	157
3sbt.pdb (A-B)	-28.7	-24.31	-187.12	-240.14	97
2cg5.pdb (A-B)	-28.85	-4.39	-211.78	-245.02	94
3au4.pdb (A-B)	-29.07	-5.57	-238.42	-273.06	72
1z5y.pdb (D-E)	-29.64	-1.06	-185.52	-216.23	72
4b8a.pdb (A-B)	-29.8	-0.06	-244.36	-274.21	86
4iu2.pdb (A-B)	-30.37	-83.15	-295.09	-408.61	104
1zbx.pdb (A-B)	-31.82	-28.86	-186.49	-247.17	63
3vyr.pdb (A-B)	-32.3	-9.37	-253.63	-295.29	118
3f62.pdb (A-B)	-32.35	-21.35	-300.73	-354.42	90
3cqc.pdb (A-B)	-32.52	-56.78	-325.2	-414.5	108
4dbg.pdb (A-B)	-32.58	-31.4	-201.92	-265.89	67
3nw0.pdb (A-B)	-32.75	0.77	-215.24	-247.22	98
1aro.pdb (P-L)	-32.77	-13.91	-230.4	-277.08	99
3r24.pdb (A-B)	-32.94	-19.37	-241.11	-293.42	97
1ory.pdb (A-B)	-35.56	-65.43	-518.61	-619.59	125
1xou.pdb (A-B)	-35.8	-94.21	-592.26	-722.26	140
1z0j.pdb (A-B)	-36.35	-14.06	-155.35	-205.76	70
1of5.pdb (A-B)	-36.37	-6.52	-348.06	-390.95	126
2p45.pdb (A-B)	-36.4	-17.64	-173.35	-227.4	54
2o3b.pdb (A-B)	-36.6	-33.02	-194.64	-264.25	77
1wqj.pdb (B-I)	-37.4	-34.68	-200.82	-272.89	74
3r07.pdb (A-C)	-37.56	-58.09	-202.2	-297.84	85
4ged.pdb (A-B)	-39.02	-44.25	-130.87	-214.14	80
3w8i.pdb (A-B)	-39.2	-46.87	-338.68	-424.74	118
2ftx.pdb (A-B)	-39.53	-34.47	-315.65	-389.65	86
2omz.pdb (A-B)	-40.14	-6.08	-337.7	-383.92	155
1dj7.pdb (A-B)	-40.45	-45.24	-247.5	-333.19	73
4fzv.pdb (A-B)	-40.77	-31.24	-190.09	-262.1	62
4euk.pdb (A-B)	-41.71	-0.21	-182.68	-224.61	86
4m69.pdb (A-B)	-42.1	-41.82	-307.31	-391.23	121
1us7.pdb (A-B)	-42.13	-3.25	-161.65	-207.04	67
4m6w.pdb (A-B)	-42.23	5.89	-483.13	-519.47	171
3fpn.pdb (A-B)	-42.68	-72.13	-176.03	-290.85	76
1h2v.pdb (C-Z)	-43.51	-98.61	-303.91	-446.03	113
3mca.pdb (A-B)	-43.52	-164.16	-247.31	-454.99	128
4k12.pdb (A-B)	-43.58	-30.93	-193.73	-268.24	69
2z5b.pdb (A-B)	-43.65	-12.41	-318.44	-374.51	112
3zyi.pdb (A-B)	-44.06	-22.15	-243.48	-309.69	124
3lqc.pdb (A-B)	-44.14	-39.43	-169.87	-253.44	79
3hzh.pdb (A-B)	-44.16	16.18	-171.65	-199.63	86
2vlq.pdb (A-B)	-44.41	-65.93	-230.23	-340.57	75
3lbx.pdb (A-B)	-44.67	10.92	-303.41	-337.15	116
1t6b.pdb (X-Y)	-44.72	-9.79	-204.43	-258.94	97
3a2f.pdb (A-B)	-44.73	-5.61	-230.83	-281.17	75
1xg2.pdb (A-B)	-44.83	-6.11	-262.24	-313.18	125
4nfu.pdb (A-B)	-45.22	-130.66	-492.25	-668.13	226
4j38.pdb (A-B)	-45.3	-17.79	-221.14	-284.23	71
3dlq.pdb (I-R)	-45.43	-85.46	-224.57	-355.45	90
2qsf.pdb (A-X)	-45.77	32.17	-460.71	-474.3	140
3kcp.pdb (A-B)	-46.04	-16.67	-271.11	-333.82	89
4ap2.pdb (A-B)	-46.22	33.34	-399.54	-412.43	135
3bs5.pdb (A-B)	-46.71	-153.84	-147.45	-348	52
4g1m.pdb (A-B)	-46.78	-15.84	-718.06	-780.68	378
1ay7.pdb (A-B)	-47.06	-92.25	-179.57	-318.89	63
2fh5.pdb (A-B)	-47.44	9.85	-160.99	-198.58	70
2iw5.pdb (A-B)	-47.69	-84	-685.98	-817.67	205
4h4k.pdb (A-C)	-48.16	-2.55	-326.16	-376.87	159
3btp.pdb (A-B)	-48.31	-42.31	-352.61	-443.23	118
3f6q.pdb (A-B)	-49.84	-20.32	-280.44	-350.6	89
2d74.pdb (A-B)	-50.51	-7.69	-378.65	-436.84	130
2qc1.pdb (A-B)	-51.33	-3.18	-235.48	-289.99	67
3gc3.pdb (A-B)	-51.4	3.38	-280.74	-328.76	111
3vf0.pdb (A-B)	-51.69	-44.77	-204.35	-300.81	72
3a4u.pdb (A-B)	-53.04	-75.94	-196.66	-325.64	71
3zet.pdb (A-B)	-54.66	-0.14	-404.12	-458.92	128
1a22.pdb (A-B)	-54.79	-73.11	-366.96	-494.87	128
2qkl.pdb (A-B)	-54.85	-21.22	-276.63	-352.71	92
4cxf.pdb (A-B)	-55.48	-61.76	-287.73	-404.96	103
1npe.pdb (A-B)	-55.49	-41.69	-231.97	-329.15	102
3gb8.pdb (A-B)	-55.85	-52.42	-422.38	-530.65	171
4hff.pdb (A-B)	-56.07	-3.07	-206.7	-265.83	79
3vz9.pdb (B-D)	-56.31	-71.74	-512.06	-640.12	118
1wmh.pdb (A-B)	-56.45	-117.93	-175.27	-349.65	54
1ka9.pdb (F-H)	-56.59	-58.48	-334.65	-449.72	141
3beg.pdb (A-B)	-56.72	-74.29	-221.69	-352.7	105
4eyy.pdb (R-Q)	-57.28	-91.86	-336.9	-486.04	109
1ykh.pdb (A-B)	-57.59	-79.29	-520.9	-657.79	177
1nrj.pdb (A-B)	-57.69	-35.47	-276.68	-369.84	93
4nqw.pdb (A-B)	-58.02	-83.99	-541.08	-683.09	169
3ei3.pdb (A-B)	-58.36	-40.95	-394.13	-493.43	204
1jma.pdb (A-B)	-58.67	1.92	-222	-278.75	88
3kf6.pdb (A-B)	-58.99	-20.49	-287.71	-367.18	94
3fqd.pdb (A-B)	-59.1	-57.81	-218.58	-335.48	85
4cbu.pdb (A-G)	-60.36	58.01	-304.46	-306.81	103
3vu9.pdb (A-B)	-60.52	-26.79	-342.66	-429.97	118
2b42.pdb (A-B)	-60.98	-27.17	-342.35	-430.5	128
2h9a.pdb (A-B)	-61.88	-84.9	-602.73	-749.5	192
2raw.pdb (A-B)	-61.88	-63.17	-362.73	-487.78	114
2z64.pdb (A-C)	-62.07	-142.93	-284.26	-489.26	111
3o2p.pdb (A-E)	-64.54	-41.98	-113.86	-220.38	54
1ugh.pdb (E-I)	-65.2	-47.68	-260.3	-373.18	111
2p1m.pdb (A-B)	-65.25	-58.86	-473.48	-597.58	127
3c5x.pdb (A-C)	-65.36	-55.42	-200.66	-321.45	83
4jhp.pdb (B-C)	-66.28	-113.62	-193.29	-373.19	102
3v8x.pdb (A-B)	-66.38	-51.13	-567.83	-685.33	254
1v74.pdb (A-B)	-66.53	-63.67	-226.12	-356.32	95
1usu.pdb (A-B)	-66.7	-144.97	-144.53	-356.19	88
1oo0.pdb (A-B)	-67.25	-40.6	-370.06	-477.91	102
4kbm.pdb (A-B)	-67.35	-17.88	-155.56	-240.78	54
1t0p.pdb (A-B)	-67.97	-10.99	-173.51	-252.47	72
4cgy.pdb (A-B)	-68.61	-2.83	-335.35	-406.8	128
3oss.pdb (C-D)	-69.05	-1.11	-177.65	-247.81	65
1zhh.pdb (A-B)	-69.18	-34.34	-281.56	-385.08	109
2v6x.pdb (A-B)	-70.48	-78.96	-304.11	-453.55	99
4gq2.pdb (M-P)	-70.75	-84.18	-503.26	-658.19	223
3awu.pdb (A-B)	-71.28	-53.89	-356.61	-481.78	114
3egv.pdb (A-B)	-71.59	0.57	-419.64	-490.66	145
3mkr.pdb (A-B)	-73	-30.96	-692.39	-796.35	244
1fs0.pdb (E-G)	-73.29	-12.88	-592.55	-678.71	193
1svd.pdb (A-M)	-73.43	-29.16	-433.76	-536.34	133
1z3e.pdb (A-B)	-74.01	-69.3	-241.93	-385.24	58
3mxn.pdb (A-B)	-74.76	-58.43	-357.86	-491.05	112
4hpl.pdb (A-B)	-75.35	-85.3	-439.39	-600.03	107
3shg.pdb (A-B)	-75.8	-28.51	-466.41	-570.72	123
3cki.pdb (A-B)	-76.12	-41.89	-311.39	-429.4	111
4lv5.pdb (A-B)	-77.02	-13.66	-254.15	-344.84	99
3t5x.pdb (A-B)	-77.34	-83.73	-360.29	-521.36	105
1e44.pdb (A-B)	-78.16	-78.15	-362.57	-518.88	102
3oq3.pdb (A-B)	-78.96	-85.32	-610.79	-775.07	247
2v8s.pdb (E-V)	-79.29	-86.87	-184.48	-350.64	66
3dra.pdb (A-B)	-79.47	-31.58	-858.14	-969.19	291
3dss.pdb (A-B)	-79.51	-64.16	-608.64	-752.31	203
3n1m.pdb (B-C)	-79.9	-130.67	-172.87	-383.45	69
4ht3.pdb (A-B)	-80.2	-10.63	-399.59	-490.43	133
3nvn.pdb (A-B)	-80.51	-62.89	-267.5	-410.9	109
3cx8.pdb (A-B)	-81.13	-51.3	-361.47	-493.9	137
3m7f.pdb (A-B)	-81.65	1.67	-264.32	-344.31	98
3rnq.pdb (A-B)	-82.38	-17.05	-287.41	-386.84	83
1jkg.pdb (A-B)	-82.68	-34.05	-551.6	-668.33	174
1r0r.pdb (E-I)	-82.96	-8.49	-246.57	-338.02	92
2ptt.pdb (A-B)	-83.54	-38	-186.93	-308.47	73
2apo.pdb (A-B)	-84.62	-142.08	-311.24	-537.95	104
1n1j.pdb (A-B)	-84.68	-85.4	-654.53	-824.6	148
4e4w.pdb (A-B)	-85.17	-80.66	-508.41	-674.24	164
2pa8.pdb (D-L)	-86.11	-133.69	-450.77	-670.56	127
3vrd.pdb (A-B)	-86.68	-30.89	-461.7	-579.27	142
2fcw.pdb (A-B)	-86.73	-156.2	-173.93	-416.86	78
2dyo.pdb (A-B)	-87.9	-96.82	-425.13	-609.84	121
4kt3.pdb (A-B)	-88.02	-30.54	-354.58	-473.13	127
3zvq.pdb (A-B)	-89.73	10.28	-594.66	-674.1	123
3fmo.pdb (A-B)	-89.79	-108.94	-242.33	-441.05	115
3n4i.pdb (A-B)	-90.02	-59.77	-357.96	-507.76	134
2xfg.pdb (A-B)	-90.08	-33.48	-383.12	-506.68	110
3wa5.pdb (A-B)	-90.43	-30.91	-277.64	-398.98	102
2hdi.pdb (A-B)	-90.75	-93.52	-295.73	-480.01	108
3axj.pdb (A-B)	-91.97	-82.81	-554.87	-729.65	171
4g6t.pdb (A-B)	-92.07	-5.73	-494.95	-592.75	154
3hhm.pdb (A-B)	-92.86	-105.95	-605.13	-803.94	275
4bi8.pdb (A-B)	-92.96	-21.5	-274.76	-389.23	91
3mwd.pdb (A-B)	-93.13	-78.78	-391.59	-563.5	181
4f6u.pdb (A-B)	-93.17	-133.34	-449.51	-676.02	138
2ga9.pdb (A-D)	-93.55	-96.44	-392.58	-582.57	168
3ojm.pdb (A-B)	-94.37	-6.86	-458.11	-559.34	145
1eud.pdb (A-B)	-95.17	-55.58	-530.13	-680.88	207
4o8y.pdb (A-B)	-95.31	-121.7	-561.6	-778.61	161
4g7x.pdb (A-B)	-95.83	-67.42	-166.38	-329.63	79
1z92.pdb (A-B)	-98.72	-100.12	-211.65	-410.49	92
2o2v.pdb (A-B)	-99.08	-260.43	-169.87	-529.39	55
3nyb.pdb (A-B)	-99.7	-65.25	-474.22	-639.16	133
3oja.pdb (A-B)	-100.07	-219.28	-1262.56	-1581.91	388
1h32.pdb (A-B)	-100.19	3.76	-378.32	-474.75	100
4bl7.pdb (A-B)	-100.28	-50.1	-313.94	-464.32	127
4kha.pdb (A-B)	-102.42	-31	-701.56	-834.98	183
4g94.pdb (A-B)	-105.1	-52.16	-375.98	-533.24	123
4kmo.pdb (A-B)	-105.49	-134.77	-506.19	-746.45	214
3aon.pdb (A-B)	-105.68	-15.35	-561.31	-682.33	166
4jeh.pdb (A-B)	-106.37	-120.28	-586.11	-812.76	187
3b0c.pdb (T-W)	-106.78	-37.66	-680.39	-824.82	148
3nv0.pdb (A-B)	-107.41	-62.59	-505.7	-675.7	174
4c2a.pdb (A-B)	-109.08	-55.57	-246.17	-410.82	132
3o3o.pdb (A-B)	-113.1	-18.7	-546.91	-678.72	184
4gaf.pdb (A-B)	-113.41	-49.68	-474.18	-637.26	190
3q87.pdb (A-B)	-113.93	-80.29	-312.36	-506.58	93
4c9b.pdb (A-B)	-114.8	-59.6	-404.78	-579.17	168
4at7.pdb (A-B)	-115.76	-163.09	-550.94	-829.8	153
2blf.pdb (A-B)	-115.82	-36.57	-405.97	-558.36	117
2gsk.pdb (A-B)	-115.84	-100.36	-380.11	-596.3	148
1lsh.pdb (A-B)	-116.58	-22.29	-260.1	-398.97	106
3mj7.pdb (A-B)	-118.43	-129.04	-208.05	-455.52	88
3tu3.pdb (A-B)	-119.39	-26.53	-375.77	-521.68	128
1m1e.pdb (A-B)	-119.52	-113.62	-395.87	-629.02	156
3kld.pdb (A-B)	-119.8	-53.89	-243.61	-417.3	92
3abe.pdb (C-Z)	-122.45	-31.94	-333.69	-488.08	96
3k1r.pdb (A-B)	-123.14	-124.51	-389.89	-637.54	108
4je3.pdb (A-B)	-125.1	-49.57	-422.86	-597.53	106
4i1s.pdb (A-B)	-126.93	-44.98	-338.74	-510.66	99
4ct0.pdb (A-B)	-131.2	-97.95	-825.9	-1055.05	245
3b0z.pdb (A-B)	-131.47	0	-342.88	-474.36	77
3dgp.pdb (A-B)	-132.26	-46.74	-271.63	-450.63	81
3iey.pdb (A-B)	-135.25	-31.21	-423.52	-589.98	102
2vsm.pdb (A-B)	-138.58	-40.86	-418.66	-598.1	146
2wd5.pdb (A-B)	-139.09	-96.31	-406.22	-641.62	149
3fpu.pdb (A-B)	-140.42	-27.24	-439.54	-607.21	108
3h7h.pdb (A-B)	-143.37	-23.38	-423.65	-590.4	113
3cpt.pdb (A-B)	-143.72	-12.26	-390.01	-545.99	105
3ayh.pdb (A-B)	-148.75	-82.18	-546.24	-777.17	165
3ml1.pdb (A-B)	-150.18	-90.61	-854.3	-1095.1	251
2fhz.pdb (A-B)	-153.33	-74.97	-362.98	-591.29	110
3dbo.pdb (A-B)	-161.58	-114.34	-527.07	-802.99	123
2ckl.pdb (A-B)	-162.55	-103.45	-611.61	-877.61	145
3m1c.pdb (A-B)	-163.07	-93.92	-1059.53	-1316.53	270
3n40.pdb (P-F)	-164.06	-6.24	-719.43	-889.72	252
3mcb.pdb (A-B)	-167.06	-48.2	-340.33	-555.59	87
4f9c.pdb (A-B)	-167.47	-131.6	-823.33	-1122.4	212
1nme.pdb (A-B)	-168.17	-25.89	-705.09	-899.14	167
3req.pdb (A-B)	-168.46	-238.41	-1275.91	-1682.77	433
2ziv.pdb (A-B)	-176.41	-87.3	-944.99	-1208.71	267
4hnx.pdb (A-B)	-181.09	-238.41	-866.78	-1286.27	305
3znz.pdb (A-B)	-196.69	-99.81	-514.25	-810.75	162
3aa7.pdb (A-B)	-210.88	-100.82	-1155.09	-1466.79	258
4bjj.pdb (A-B)	-214.05	-77.54	-589.19	-880.77	138
3fgr.pdb (A-B)	-226.15	-56.05	-953.77	-1235.97	258
3rgw.pdb (L-S)	-227.16	-37.99	-1182.39	-1447.53	337
3l91.pdb (A-B)	-227.77	-98.62	-605.19	-931.58	318
1xew.pdb (X-Y)	-246.88	-19.98	-840.3	-1107.16	211
2fom.pdb (A-B)	-247.43	-83.16	-571.54	-902.13	120
3jtq.pdb (A-B)	-248.83	-95.74	-1229.67	-1574.24	308
3lf4.pdb (A-B)	-250.13	-37.07	-686.28	-973.47	162
3a8g.pdb (A-B)	-251.26	-105.63	-1112.54	-1469.43	267
1r8o.pdb (A-B)	-252	-43.5	-734.6	-1030.1	153
3dpl.pdb (C-R)	-256.53	-29.51	-660.16	-946.21	186
2g2s.pdb (A-B)	-281.91	-44.81	-760.74	-1087.47	174
3cls.pdb (C-D)	-304.9	-161.56	-1061.17	-1527.64	296
4l2i.pdb (A-B)	-315.1	-135.92	-1054.93	-1505.95	302
3ep6.pdb (A-B)	-333.09	-24.16	-1025.06	-1382.31	179
1vra.pdb (A-B)	-347.29	-19.17	-907.08	-1273.54	207
3pge.pdb (A-B)	-359.44	5.7	-892.85	-1246.59	168
3if8.pdb (A-B)	-369.15	-21.98	-1437.79	-1828.92	341
3ga9.pdb (L-S)	-393.75	-34.9	-1361.14	-1789.79	344
1gk9.pdb (A-B)	-434.5	-60.13	-2290.77	-2785.4	486
4hst.pdb (A-B)	-481.88	-250.22	-2074.33	-2806.43	495
4gdx.pdb (A-B)	-530.82	-69.95	-1976.42	-2577.19	444
1jeq.pdb (A-B)	-543.54	-149.12	-2619.12	-3311.78	654

## Sheet: Obligatory (Ob)
PDB-ID-Chains	H-Bond-Energy	Electrostatic-Energy	van-der-Waals-Energy	Total-Energy	Interface-Residues
2hrk.pdb (A-B)	0	24.99	-212.76	-187.77	75
2qwo.pdb (A-B)	0	7.7	-94.42	-86.72	64
3mp7.pdb (A-B)	0	20.2	-387.2	-367	138
3tho.pdb (A-B)	0	-38.38	-425.41	-463.79	195
3anw.pdb (A-B)	-4.03	-66.03	-208.16	-278.22	92
4emj.pdb (A-B)	-4.39	-48.7	-148.86	-201.95	88
3ny7.pdb (A-B)	-5.23	-53.1	-103.96	-162.29	47
2v3b.pdb (A-B)	-5.8	-22.92	-112.76	-141.49	69
4etp.pdb (A-B)	-7.43	-60.97	-371.66	-440.07	127
4a5u.pdb (A-B)	-7.51	-5.18	-173.49	-186.18	68
2zsi.pdb (A-B)	-8.24	-44.05	-347.47	-399.75	108
3aqf.pdb (A-B)	-10.47	-3.95	-195.2	-209.62	74
3w9c.pdb (A-B)	-12.57	-45.08	-134.44	-192.1	74
4dey.pdb (A-B)	-12.98	4.33	-252.76	-261.41	68
4f48.pdb (A-B)	-17.09	6.28	-135.42	-146.23	62
2vn6.pdb (A-B)	-17.97	-1.64	-196.6	-216.21	78
1gl4.pdb (A-B)	-19.46	-6.54	-259.58	-285.57	98
2vdb.pdb (A-B)	-19.86	-12.56	-224.45	-256.87	86
3kxc.pdb (A-C)	-20.25	-62.14	-270.22	-352.61	93
4dvg.pdb (A-B)	-20.31	-36.2	-227.22	-283.73	102
4bmp.pdb (A-B)	-20.62	-11.88	-202.93	-235.43	94
3og6.pdb (A-B)	-20.96	-59.56	-189.04	-269.57	79
4awx.pdb (A-B)	-21.31	-74.17	-203.03	-298.52	87
4mrt.pdb (A-C)	-22.61	-25.28	-178.34	-226.24	87
2pqn.pdb (A-B)	-24.16	-5.41	-205.81	-235.38	65
3kyj.pdb (A-B)	-24.49	-18.6	-128.12	-171.21	56
3tbi.pdb (A-B)	-24.66	-28.72	-213.24	-266.62	75
3k8p.pdb (C-D)	-27.1	-59.62	-234.99	-321.71	102
3oun.pdb (A-B)	-27.26	-10.46	-118.89	-156.61	45
4egc.pdb (A-B)	-27.66	-76.82	-189.55	-294.03	74
2zfd.pdb (A-B)	-27.9	-1.82	-434.3	-464.02	145
4kt1.pdb (A-E)	-27.94	-113.71	-164.74	-306.39	99
3d3b.pdb (A-J)	-28.12	-45.74	-222.54	-296.4	80
4iyp.pdb (A-C)	-28.27	-8.37	-183.18	-219.81	88
3sbt.pdb (A-B)	-28.7	-24.31	-187.12	-240.14	97
2cg5.pdb (A-B)	-28.85	-4.39	-211.78	-245.02	94
3au4.pdb (A-B)	-29.07	-5.57	-238.42	-273.06	72
1z5y.pdb (D-E)	-29.64	-1.06	-185.52	-216.23	72
4iu2.pdb (A-B)	-30.37	-83.15	-295.09	-408.61	104
1zbx.pdb (A-B)	-31.82	-28.86	-186.49	-247.17	63
3vyr.pdb (A-B)	-32.3	-9.37	-253.63	-295.29	118
3f62.pdb (A-B)	-32.35	-21.35	-300.73	-354.42	90
3cqc.pdb (A-B)	-32.52	-56.78	-325.2	-414.5	108
4dbg.pdb (A-B)	-32.58	-31.4	-201.92	-265.89	67
3nw0.pdb (A-B)	-32.75	0.77	-215.24	-247.22	98
1ory.pdb (A-B)	-35.56	-65.43	-518.61	-619.59	125
1z0j.pdb (A-B)	-36.35	-14.06	-155.35	-205.76	70
1of5.pdb (A-B)	-36.37	-6.52	-348.06	-390.95	126
1wqj.pdb (B-I)	-37.4	-34.68	-200.82	-272.89	74
3r07.pdb (A-C)	-37.56	-58.09	-202.2	-297.84	85
4ged.pdb (A-B)	-39.02	-44.25	-130.87	-214.14	80
3w8i.pdb (A-B)	-39.2	-46.87	-338.68	-424.74	118
2ftx.pdb (A-B)	-39.53	-34.47	-315.65	-389.65	86
1dj7.pdb (A-B)	-40.45	-45.24	-247.5	-333.19	73
4fzv.pdb (A-B)	-40.77	-31.24	-190.09	-262.1	62
4euk.pdb (A-B)	-41.71	-0.21	-182.68	-224.61	86
4m69.pdb (A-B)	-42.1	-41.82	-307.31	-391.23	121
1us7.pdb (A-B)	-42.13	-3.25	-161.65	-207.04	67
4m6w.pdb (A-B)	-42.23	5.89	-483.13	-519.47	171
3fpn.pdb (A-B)	-42.68	-72.13	-176.03	-290.85	76
1h2v.pdb (C-Z)	-43.51	-98.61	-303.91	-446.03	113
3mca.pdb (A-B)	-43.52	-164.16	-247.31	-454.99	128
2z5b.pdb (A-B)	-43.65	-12.41	-318.44	-374.51	112
3zyi.pdb (A-B)	-44.06	-22.15	-243.48	-309.69	124
3lqc.pdb (A-B)	-44.14	-39.43	-169.87	-253.44	79
3hzh.pdb (A-B)	-44.16	16.18	-171.65	-199.63	86
3lbx.pdb (A-B)	-44.67	10.92	-303.41	-337.15	116
3a2f.pdb (A-B)	-44.73	-5.61	-230.83	-281.17	75
4nfu.pdb (A-B)	-45.22	-130.66	-492.25	-668.13	226
2qsf.pdb (A-X)	-45.77	32.17	-460.71	-474.3	140
3kcp.pdb (A-B)	-46.04	-16.67	-271.11	-333.82	89
4ap2.pdb (A-B)	-46.22	33.34	-399.54	-412.43	135
3bs5.pdb (A-B)	-46.71	-153.84	-147.45	-348	52
4g1m.pdb (A-B)	-46.78	-15.84	-718.06	-780.68	378
2fh5.pdb (A-B)	-47.44	9.85	-160.99	-198.58	70
2iw5.pdb (A-B)	-47.69	-84	-685.98	-817.67	205
4h4k.pdb (A-C)	-48.16	-2.55	-326.16	-376.87	159
3f6q.pdb (A-B)	-49.84	-20.32	-280.44	-350.6	89
2d74.pdb (A-B)	-50.51	-7.69	-378.65	-436.84	130
3gc3.pdb (A-B)	-51.4	3.38	-280.74	-328.76	111
3vf0.pdb (A-B)	-51.69	-44.77	-204.35	-300.81	72
3a4u.pdb (A-B)	-53.04	-75.94	-196.66	-325.64	71
3zet.pdb (A-B)	-54.66	-0.14	-404.12	-458.92	128
2qkl.pdb (A-B)	-54.85	-21.22	-276.63	-352.71	92
4cxf.pdb (A-B)	-55.48	-61.76	-287.73	-404.96	103
1npe.pdb (A-B)	-55.49	-41.69	-231.97	-329.15	102
3gb8.pdb (A-B)	-55.85	-52.42	-422.38	-530.65	171
3vz9.pdb (B-D)	-56.31	-71.74	-512.06	-640.12	118
1wmh.pdb (A-B)	-56.45	-117.93	-175.27	-349.65	54
1ka9.pdb (F-H)	-56.59	-58.48	-334.65	-449.72	141
3beg.pdb (A-B)	-56.72	-74.29	-221.69	-352.7	105
4eyy.pdb (R-Q)	-57.28	-91.86	-336.9	-486.04	109
1ykh.pdb (A-B)	-57.59	-79.29	-520.9	-657.79	177
1nrj.pdb (A-B)	-57.69	-35.47	-276.68	-369.84	93
4nqw.pdb (A-B)	-58.02	-83.99	-541.08	-683.09	169
3ei3.pdb (A-B)	-58.36	-40.95	-394.13	-493.43	204
3kf6.pdb (A-B)	-58.99	-20.49	-287.71	-367.18	94
3fqd.pdb (A-B)	-59.1	-57.81	-218.58	-335.48	85
4cbu.pdb (A-G)	-60.36	58.01	-304.46	-306.81	103
3vu9.pdb (A-B)	-60.52	-26.79	-342.66	-429.97	118
2h9a.pdb (A-B)	-61.88	-84.9	-602.73	-749.5	192
3o2p.pdb (A-E)	-64.54	-41.98	-113.86	-220.38	54
2p1m.pdb (A-B)	-65.25	-58.86	-473.48	-597.58	127
3c5x.pdb (A-C)	-65.36	-55.42	-200.66	-321.45	83
4jhp.pdb (B-C)	-66.28	-113.62	-193.29	-373.19	102
3v8x.pdb (A-B)	-66.38	-51.13	-567.83	-685.33	254
1usu.pdb (A-B)	-66.7	-144.97	-144.53	-356.19	88
1oo0.pdb (A-B)	-67.25	-40.6	-370.06	-477.91	102
4kbm.pdb (A-B)	-67.35	-17.88	-155.56	-240.78	54
4cgy.pdb (A-B)	-68.61	-2.83	-335.35	-406.8	128
3oss.pdb (C-D)	-69.05	-1.11	-177.65	-247.81	65
1zhh.pdb (A-B)	-69.18	-34.34	-281.56	-385.08	109
2v6x.pdb (A-B)	-70.48	-78.96	-304.11	-453.55	99
4gq2.pdb (M-P)	-70.75	-84.18	-503.26	-658.19	223
3awu.pdb (A-B)	-71.28	-53.89	-356.61	-481.78	114
3egv.pdb (A-B)	-71.59	0.57	-419.64	-490.66	145
3mkr.pdb (A-B)	-73	-30.96	-692.39	-796.35	244
1fs0.pdb (E-G)	-73.29	-12.88	-592.55	-678.71	193
1svd.pdb (A-M)	-73.43	-29.16	-433.76	-536.34	133
1z3e.pdb (A-B)	-74.01	-69.3	-241.93	-385.24	58
3mxn.pdb (A-B)	-74.76	-58.43	-357.86	-491.05	112
4hpl.pdb (A-B)	-75.35	-85.3	-439.39	-600.03	107
3t5x.pdb (A-B)	-77.34	-83.73	-360.29	-521.36	105
2v8s.pdb (E-V)	-79.29	-86.87	-184.48	-350.64	66
3dra.pdb (A-B)	-79.47	-31.58	-858.14	-969.19	291
3dss.pdb (A-B)	-79.51	-64.16	-608.64	-752.31	203
3n1m.pdb (B-C)	-79.9	-130.67	-172.87	-383.45	69
3cx8.pdb (A-B)	-81.13	-51.3	-361.47	-493.9	137
3m7f.pdb (A-B)	-81.65	1.67	-264.32	-344.31	98
1jkg.pdb (A-B)	-82.68	-34.05	-551.6	-668.33	174
2apo.pdb (A-B)	-84.62	-142.08	-311.24	-537.95	104
1n1j.pdb (A-B)	-84.68	-85.4	-654.53	-824.6	148
4e4w.pdb (A-B)	-85.17	-80.66	-508.41	-674.24	164
2pa8.pdb (D-L)	-86.11	-133.69	-450.77	-670.56	127
3vrd.pdb (A-B)	-86.68	-30.89	-461.7	-579.27	142
2fcw.pdb (A-B)	-86.73	-156.2	-173.93	-416.86	78
2dyo.pdb (A-B)	-87.9	-96.82	-425.13	-609.84	121
3zvq.pdb (A-B)	-89.73	10.28	-594.66	-674.1	123
3fmo.pdb (A-B)	-89.79	-108.94	-242.33	-441.05	115
2xfg.pdb (A-B)	-90.08	-33.48	-383.12	-506.68	110
3axj.pdb (A-B)	-91.97	-82.81	-554.87	-729.65	171
4g6t.pdb (A-B)	-92.07	-5.73	-494.95	-592.75	154
3hhm.pdb (A-B)	-92.86	-105.95	-605.13	-803.94	275
3mwd.pdb (A-B)	-93.13	-78.78	-391.59	-563.5	181
2ga9.pdb (A-D)	-93.55	-96.44	-392.58	-582.57	168
3ojm.pdb (A-B)	-94.37	-6.86	-458.11	-559.34	145
1eud.pdb (A-B)	-95.17	-55.58	-530.13	-680.88	207
4o8y.pdb (A-B)	-95.31	-121.7	-561.6	-778.61	161
4g7x.pdb (A-B)	-95.83	-67.42	-166.38	-329.63	79
2o2v.pdb (A-B)	-99.08	-260.43	-169.87	-529.39	55
1h32.pdb (A-B)	-100.19	3.76	-378.32	-474.75	100
4bl7.pdb (A-B)	-100.28	-50.1	-313.94	-464.32	127
4kha.pdb (A-B)	-102.42	-31	-701.56	-834.98	183
4kmo.pdb (A-B)	-105.49	-134.77	-506.19	-746.45	214
3aon.pdb (A-B)	-105.68	-15.35	-561.31	-682.33	166
4jeh.pdb (A-B)	-106.37	-120.28	-586.11	-812.76	187
3b0c.pdb (T-W)	-106.78	-37.66	-680.39	-824.82	148
3nv0.pdb (A-B)	-107.41	-62.59	-505.7	-675.7	174
4c2a.pdb (A-B)	-109.08	-55.57	-246.17	-410.82	132
3o3o.pdb (A-B)	-113.1	-18.7	-546.91	-678.72	184
3q87.pdb (A-B)	-113.93	-80.29	-312.36	-506.58	93
4c9b.pdb (A-B)	-114.8	-59.6	-404.78	-579.17	168
4at7.pdb (A-B)	-115.76	-163.09	-550.94	-829.8	153
2blf.pdb (A-B)	-115.82	-36.57	-405.97	-558.36	117
2gsk.pdb (A-B)	-115.84	-100.36	-380.11	-596.3	148
1lsh.pdb (A-B)	-116.58	-22.29	-260.1	-398.97	106
3tu3.pdb (A-B)	-119.39	-26.53	-375.77	-521.68	128
3kld.pdb (A-B)	-119.8	-53.89	-243.61	-417.3	92
3abe.pdb (C-Z)	-122.45	-31.94	-333.69	-488.08	96
3k1r.pdb (A-B)	-123.14	-124.51	-389.89	-637.54	108
4je3.pdb (A-B)	-125.1	-49.57	-422.86	-597.53	106
4ct0.pdb (A-B)	-131.2	-97.95	-825.9	-1055.05	245
3b0z.pdb (A-B)	-131.47	0	-342.88	-474.36	77
3dgp.pdb (A-B)	-132.26	-46.74	-271.63	-450.63	81
2wd5.pdb (A-B)	-139.09	-96.31	-406.22	-641.62	149
3h7h.pdb (A-B)	-143.37	-23.38	-423.65	-590.4	113
3cpt.pdb (A-B)	-143.72	-12.26	-390.01	-545.99	105
3ayh.pdb (A-B)	-148.75	-82.18	-546.24	-777.17	165
3ml1.pdb (A-B)	-150.18	-90.61	-854.3	-1095.1	251
2ckl.pdb (A-B)	-162.55	-103.45	-611.61	-877.61	145
3m1c.pdb (A-B)	-163.07	-93.92	-1059.53	-1316.53	270
3mcb.pdb (A-B)	-167.06	-48.2	-340.33	-555.59	87
1nme.pdb (A-B)	-168.17	-25.89	-705.09	-899.14	167
3req.pdb (A-B)	-168.46	-238.41	-1275.91	-1682.77	433
2ziv.pdb (A-B)	-176.41	-87.3	-944.99	-1208.71	267
4hnx.pdb (A-B)	-181.09	-238.41	-866.78	-1286.27	305
3znz.pdb (A-B)	-196.69	-99.81	-514.25	-810.75	162
4bjj.pdb (A-B)	-214.05	-77.54	-589.19	-880.77	138
3fgr.pdb (A-B)	-226.15	-56.05	-953.77	-1235.97	258
3rgw.pdb (L-S)	-227.16	-37.99	-1182.39	-1447.53	337
3l91.pdb (A-B)	-227.77	-98.62	-605.19	-931.58	318
1xew.pdb (X-Y)	-246.88	-19.98	-840.3	-1107.16	211
3jtq.pdb (A-B)	-248.83	-95.74	-1229.67	-1574.24	308
3lf4.pdb (A-B)	-250.13	-37.07	-686.28	-973.47	162
3a8g.pdb (A-B)	-251.26	-105.63	-1112.54	-1469.43	267
3dpl.pdb (C-R)	-256.53	-29.51	-660.16	-946.21	186
2g2s.pdb (A-B)	-281.91	-44.81	-760.74	-1087.47	174
3cls.pdb (C-D)	-304.9	-161.56	-1061.17	-1527.64	296
4l2i.pdb (A-B)	-315.1	-135.92	-1054.93	-1505.95	302
3ep6.pdb (A-B)	-333.09	-24.16	-1025.06	-1382.31	179
1vra.pdb (A-B)	-347.29	-19.17	-907.08	-1273.54	207
3pge.pdb (A-B)	-359.44	5.7	-892.85	-1246.59	168
3if8.pdb (A-B)	-369.15	-21.98	-1437.79	-1828.92	341
3ga9.pdb (L-S)	-393.75	-34.9	-1361.14	-1789.79	344
1gk9.pdb (A-B)	-434.5	-60.13	-2290.77	-2785.4	486
4hst.pdb (A-B)	-481.88	-250.22	-2074.33	-2806.43	495
4gdx.pdb (A-B)	-530.82	-69.95	-1976.42	-2577.19	444
1jeq.pdb (A-B)	-543.54	-149.12	-2619.12	-3311.78	654

## Sheet: Non-Obligatory (NOb)
PDB-ID-Chains	H-Bond-Energy	Electrostatic-Energy	van-der-Waals-Energy	Total-Energy	Interface-Residues
2f4m.pdb (A-B)	-14.23	5.31	-199.1	-208.02	85
1jma.pdb (A-B)	-58.67	1.92	-222	-278.75	88
2ozn.pdb (A-B)	-5.06	0.4	-254.77	-259.44	75
4b8a.pdb (A-B)	-29.8	-0.06	-244.36	-274.21	86
3n40.pdb (P-F)	-164.06	-6.24	-719.43	-889.72	252
2qc1.pdb (A-B)	-51.33	-3.18	-235.48	-289.99	67
2omz.pdb (A-B)	-40.14	-6.08	-337.7	-383.92	155
1xg2.pdb (A-B)	-44.83	-6.11	-262.24	-313.18	125
3fju.pdb (A-B)	-19.29	-4.84	-203.46	-227.6	73
4ht3.pdb (A-B)	-80.2	-10.63	-399.59	-490.43	133
1r0r.pdb (E-I)	-82.96	-8.49	-246.57	-338.02	92
1t6b.pdb (X-Y)	-44.72	-9.79	-204.43	-258.94	97
4lv5.pdb (A-B)	-77.02	-13.66	-254.15	-344.84	99
1r8o.pdb (A-B)	-252	-43.5	-734.6	-1030.1	153
4gvb.pdb (A-B)	-4.48	-7.14	-132.74	-144.35	51
3shg.pdb (A-B)	-75.8	-28.51	-466.41	-570.72	123
1aro.pdb (P-L)	-32.77	-13.91	-230.4	-277.08	99
3iey.pdb (A-B)	-135.25	-31.21	-423.52	-589.98	102
4bi8.pdb (A-B)	-92.96	-21.5	-274.76	-389.23	91
2b42.pdb (A-B)	-60.98	-27.17	-342.35	-430.5	128
3r24.pdb (A-B)	-32.94	-19.37	-241.11	-293.42	97
2vsm.pdb (A-B)	-138.58	-40.86	-418.66	-598.1	146
3aa7.pdb (A-B)	-210.88	-100.82	-1155.09	-1466.79	258
4gaf.pdb (A-B)	-113.41	-49.68	-474.18	-637.26	190
4i1s.pdb (A-B)	-126.93	-44.98	-338.74	-510.66	99
2fom.pdb (A-B)	-247.43	-83.16	-571.54	-902.13	120
3btp.pdb (A-B)	-48.31	-42.31	-352.61	-443.23	118
3cki.pdb (A-B)	-76.12	-41.89	-311.39	-429.4	111
4g94.pdb (A-B)	-105.1	-52.16	-375.98	-533.24	123
3qn1.pdb (A-B)	-13.58	-27.62	-237.42	-278.62	85
3nyb.pdb (A-B)	-99.7	-65.25	-474.22	-639.16	133
1wpx.pdb (A-B)	-28.63	-46.85	-377.01	-452.49	157
3oq3.pdb (A-B)	-78.96	-85.32	-610.79	-775.07	247
3qq8.pdb (A-B)	-21.99	-31.36	-217.47	-270.82	78
4f9c.pdb (A-B)	-167.47	-131.6	-823.33	-1122.4	212
3n4i.pdb (A-B)	-90.02	-59.77	-357.96	-507.76	134
2o3b.pdb (A-B)	-36.6	-33.02	-194.64	-264.25	77
1ugh.pdb (E-I)	-65.2	-47.68	-260.3	-373.18	111
2raw.pdb (A-B)	-61.88	-63.17	-362.73	-487.78	114
1xou.pdb (A-B)	-35.8	-94.21	-592.26	-722.26	140
3oja.pdb (A-B)	-100.07	-219.28	-1262.56	-1581.91	388
3dbo.pdb (A-B)	-161.58	-114.34	-527.07	-802.99	123
1a22.pdb (A-B)	-54.79	-73.11	-366.96	-494.87	128
1e44.pdb (A-B)	-78.16	-78.15	-362.57	-518.88	102
3nvn.pdb (A-B)	-80.51	-62.89	-267.5	-410.9	109
1m1e.pdb (A-B)	-119.52	-113.62	-395.87	-629.02	156
2vlq.pdb (A-B)	-44.41	-65.93	-230.23	-340.57	75
2hdi.pdb (A-B)	-90.75	-93.52	-295.73	-480.01	108
4f6u.pdb (A-B)	-93.17	-133.34	-449.51	-676.02	138
3ona.pdb (A-B)	-15.33	-63.62	-171.61	-250.56	66
1ay7.pdb (A-B)	-47.06	-92.25	-179.57	-318.89	63
4dri.pdb (A-B)	-27.12	-45.11	-75.85	-148.08	52

## Sheet: Immune
PDB-ID-Chains	H-Bond-Energy	Electrostatic-Energy	van-der-Waals-Energy	Total-Energy	Interface-Residues
4hff.pdb (A-B)	-56.07	-3.07	-206.7	-265.83	79
1t0p.pdb (A-B)	-67.97	-10.99	-173.51	-252.47	72
3rnq.pdb (A-B)	-82.38	-17.05	-287.41	-386.84	83
3fpu.pdb (A-B)	-140.42	-27.24	-439.54	-607.21	108
4j38.pdb (A-B)	-45.3	-17.79	-221.14	-284.23	71
4kt3.pdb (A-B)	-88.02	-30.54	-354.58	-473.13	127
3di3.pdb (A-B)	-21.52	-12.78	-160.87	-195.17	71
3wa5.pdb (A-B)	-90.43	-30.91	-277.64	-398.98	102
2p45.pdb (A-B)	-36.4	-17.64	-173.35	-227.4	54
3pv6.pdb (A-B)	-5.59	-16.4	-154.5	-176.49	64
4k12.pdb (A-B)	-43.58	-30.93	-193.73	-268.24	69
2ptt.pdb (A-B)	-83.54	-38	-186.93	-308.47	73
2fhz.pdb (A-B)	-153.33	-74.97	-362.98	-591.29	110
1v74.pdb (A-B)	-66.53	-63.67	-226.12	-356.32	95
3dlq.pdb (I-R)	-45.43	-85.46	-224.57	-355.45	90
1z92.pdb (A-B)	-98.72	-100.12	-211.65	-410.49	92
3mj7.pdb (A-B)	-118.43	-129.04	-208.05	-455.52	88
2z64.pdb (A-C)	-62.07	-142.93	-284.26	-489.26	111

## Sheet: Ob Enzymes
PDB-ID-Chains	H-Bond-Energy	Electrostatic-Energy	van-der-Waals-Energy	Total-Energy	Interface-Residues
3zvq.pdb (A-B)	-89.73	10.28	-594.66	-674.1	123
3m7f.pdb (A-B)	-81.65	1.67	-264.32	-344.31	98
1vra.pdb (A-B)	-347.29	-19.17	-907.08	-1273.54	207
3ep6.pdb (A-B)	-333.09	-24.16	-1025.06	-1382.31	179
2cg5.pdb (A-B)	-28.85	-4.39	-211.78	-245.02	94
3ga9.pdb (L-S)	-393.75	-34.9	-1361.14	-1789.79	344
1gk9.pdb (A-B)	-434.5	-60.13	-2290.77	-2785.4	486
3aon.pdb (A-B)	-105.68	-15.35	-561.31	-682.33	166
3rgw.pdb (L-S)	-227.16	-37.99	-1182.39	-1447.53	337
3o3o.pdb (A-B)	-113.1	-18.7	-546.91	-678.72	184
1nme.pdb (A-B)	-168.17	-25.89	-705.09	-899.14	167
3dra.pdb (A-B)	-79.47	-31.58	-858.14	-969.19	291
3fgr.pdb (A-B)	-226.15	-56.05	-953.77	-1235.97	258
4bmp.pdb (A-B)	-20.62	-11.88	-202.93	-235.43	94
1svd.pdb (A-M)	-73.43	-29.16	-433.76	-536.34	133
2qkl.pdb (A-B)	-54.85	-21.22	-276.63	-352.71	92
3jtq.pdb (A-B)	-248.83	-95.74	-1229.67	-1574.24	308
2blf.pdb (A-B)	-115.82	-36.57	-405.97	-558.36	117
2xfg.pdb (A-B)	-90.08	-33.48	-383.12	-506.68	110
3a8g.pdb (A-B)	-251.26	-105.63	-1112.54	-1469.43	267
2ziv.pdb (A-B)	-176.41	-87.3	-944.99	-1208.71	267
1eud.pdb (A-B)	-95.17	-55.58	-530.13	-680.88	207
3ml1.pdb (A-B)	-150.18	-90.61	-854.3	-1095.1	251
3dss.pdb (A-B)	-79.51	-64.16	-608.64	-752.31	203
4hst.pdb (A-B)	-481.88	-250.22	-2074.33	-2806.43	495
3ayh.pdb (A-B)	-148.75	-82.18	-546.24	-777.17	165
3l91.pdb (A-B)	-227.77	-98.62	-605.19	-931.58	318
4mrt.pdb (A-C)	-22.61	-25.28	-178.34	-226.24	87
4dbg.pdb (A-B)	-32.58	-31.4	-201.92	-265.89	67
1ka9.pdb (F-H)	-56.59	-58.48	-334.65	-449.72	141
3mwd.pdb (A-B)	-93.13	-78.78	-391.59	-563.5	181
3req.pdb (A-B)	-168.46	-238.41	-1275.91	-1682.77	433
2ga9.pdb (A-D)	-93.55	-96.44	-392.58	-582.57	168
4hnx.pdb (A-B)	-181.09	-238.41	-866.78	-1286.27	305
3r07.pdb (A-C)	-37.56	-58.09	-202.2	-297.84	85
4nfu.pdb (A-B)	-45.22	-130.66	-492.25	-668.13	226
4ged.pdb (A-B)	-39.02	-44.25	-130.87	-214.14	80
4emj.pdb (A-B)	-4.39	-48.7	-148.86	-201.95	88
2apo.pdb (A-B)	-84.62	-142.08	-311.24	-537.95	104
2o2v.pdb (A-B)	-99.08	-260.43	-169.87	-529.39	55

## Sheet: Ob Regulatory
PDB-ID-Chains	H-Bond-Energy	Electrostatic-Energy	van-der-Waals-Energy	Total-Energy	Interface-Residues
2hrk.pdb (A-B)	0	24.99	-212.76	-187.77	75
2qwo.pdb (A-B)	0	7.7	-94.42	-86.72	64
3mp7.pdb (A-B)	0	20.2	-387.2	-367	138
3tho.pdb (A-B)	0	-38.38	-425.41	-463.79	195
3anw.pdb (A-B)	-4.03	-66.03	-208.16	-278.22	92
3ny7.pdb (A-B)	-5.23	-53.1	-103.96	-162.29	47
2v3b.pdb (A-B)	-5.8	-22.92	-112.76	-141.49	69
4etp.pdb (A-B)	-7.43	-60.97	-371.66	-440.07	127
4a5u.pdb (A-B)	-7.51	-5.18	-173.49	-186.18	68
2zsi.pdb (A-B)	-8.24	-44.05	-347.47	-399.75	108
3aqf.pdb (A-B)	-10.47	-3.95	-195.2	-209.62	74
3w9c.pdb (A-B)	-12.57	-45.08	-134.44	-192.1	74
4dey.pdb (A-B)	-12.98	4.33	-252.76	-261.41	68
2vn6.pdb (A-B)	-17.97	-1.64	-196.6	-216.21	78
2vdb.pdb (A-B)	-19.86	-12.56	-224.45	-256.87	86
3kxc.pdb (A-C)	-20.25	-62.14	-270.22	-352.61	93
4dvg.pdb (A-B)	-20.31	-36.2	-227.22	-283.73	102
3og6.pdb (A-B)	-20.96	-59.56	-189.04	-269.57	79
4awx.pdb (A-B)	-21.31	-74.17	-203.03	-298.52	87
2pqn.pdb (A-B)	-24.16	-5.41	-205.81	-235.38	65
3kyj.pdb (A-B)	-24.49	-18.6	-128.12	-171.21	56
3tbi.pdb (A-B)	-24.66	-28.72	-213.24	-266.62	75
3k8p.pdb (C-D)	-27.1	-59.62	-234.99	-321.71	102
3oun.pdb (A-B)	-27.26	-10.46	-118.89	-156.61	45
4egc.pdb (A-B)	-27.66	-76.82	-189.55	-294.03	74
2zfd.pdb (A-B)	-27.9	-1.82	-434.3	-464.02	145
4kt1.pdb (A-E)	-27.94	-113.71	-164.74	-306.39	99
3d3b.pdb (A-J)	-28.12	-45.74	-222.54	-296.4	80
4iyp.pdb (A-C)	-28.27	-8.37	-183.18	-219.81	88
3sbt.pdb (A-B)	-28.7	-24.31	-187.12	-240.14	97
3au4.pdb (A-B)	-29.07	-5.57	-238.42	-273.06	72
1z5y.pdb (D-E)	-29.64	-1.06	-185.52	-216.23	72
1zbx.pdb (A-B)	-31.82	-28.86	-186.49	-247.17	63
3f62.pdb (A-B)	-32.35	-21.35	-300.73	-354.42	90
3nw0.pdb (A-B)	-32.75	0.77	-215.24	-247.22	98
1ory.pdb (A-B)	-35.56	-65.43	-518.61	-619.59	125
1z0j.pdb (A-B)	-36.35	-14.06	-155.35	-205.76	70
1of5.pdb (A-B)	-36.37	-6.52	-348.06	-390.95	126
1wqj.pdb (B-I)	-37.4	-34.68	-200.82	-272.89	74
1dj7.pdb (A-B)	-40.45	-45.24	-247.5	-333.19	73
4fzv.pdb (A-B)	-40.77	-31.24	-190.09	-262.1	62
4euk.pdb (A-B)	-41.71	-0.21	-182.68	-224.61	86
4m69.pdb (A-B)	-42.1	-41.82	-307.31	-391.23	121
1us7.pdb (A-B)	-42.13	-3.25	-161.65	-207.04	67
4m6w.pdb (A-B)	-42.23	5.89	-483.13	-519.47	171
1h2v.pdb (C-Z)	-43.51	-98.61	-303.91	-446.03	113
3mca.pdb (A-B)	-43.52	-164.16	-247.31	-454.99	128
3zyi.pdb (A-B)	-44.06	-22.15	-243.48	-309.69	124
3hzh.pdb (A-B)	-44.16	16.18	-171.65	-199.63	86
3a2f.pdb (A-B)	-44.73	-5.61	-230.83	-281.17	75
2qsf.pdb (A-X)	-45.77	32.17	-460.71	-474.3	140
3bs5.pdb (A-B)	-46.71	-153.84	-147.45	-348	52
4g1m.pdb (A-B)	-46.78	-15.84	-718.06	-780.68	378
2fh5.pdb (A-B)	-47.44	9.85	-160.99	-198.58	70
2iw5.pdb (A-B)	-47.69	-84	-685.98	-817.67	205
3f6q.pdb (A-B)	-49.84	-20.32	-280.44	-350.6	89
2d74.pdb (A-B)	-50.51	-7.69	-378.65	-436.84	130
3gc3.pdb (A-B)	-51.4	3.38	-280.74	-328.76	111
3vf0.pdb (A-B)	-51.69	-44.77	-204.35	-300.81	72
3zet.pdb (A-B)	-54.66	-0.14	-404.12	-458.92	128
4cxf.pdb (A-B)	-55.48	-61.76	-287.73	-404.96	103
3gb8.pdb (A-B)	-55.85	-52.42	-422.38	-530.65	171
3vz9.pdb (B-D)	-56.31	-71.74	-512.06	-640.12	118
1wmh.pdb (A-B)	-56.45	-117.93	-175.27	-349.65	54
3beg.pdb (A-B)	-56.72	-74.29	-221.69	-352.7	105
4eyy.pdb (R-Q)	-57.28	-91.86	-336.9	-486.04	109
1ykh.pdb (A-B)	-57.59	-79.29	-520.9	-657.79	177
1nrj.pdb (A-B)	-57.69	-35.47	-276.68	-369.84	93
4nqw.pdb (A-B)	-58.02	-83.99	-541.08	-683.09	169
3ei3.pdb (A-B)	-58.36	-40.95	-394.13	-493.43	204
3fqd.pdb (A-B)	-59.1	-57.81	-218.58	-335.48	85
4cbu.pdb (A-G)	-60.36	58.01	-304.46	-306.81	103
2h9a.pdb (A-B)	-61.88	-84.9	-602.73	-749.5	192
3o2p.pdb (A-E)	-64.54	-41.98	-113.86	-220.38	54
2p1m.pdb (A-B)	-65.25	-58.86	-473.48	-597.58	127
4jhp.pdb (B-C)	-66.28	-113.62	-193.29	-373.19	102
3v8x.pdb (A-B)	-66.38	-51.13	-567.83	-685.33	254
1usu.pdb (A-B)	-66.7	-144.97	-144.53	-356.19	88
1oo0.pdb (A-B)	-67.25	-40.6	-370.06	-477.91	102
4kbm.pdb (A-B)	-67.35	-17.88	-155.56	-240.78	54
4cgy.pdb (A-B)	-68.61	-2.83	-335.35	-406.8	128
3oss.pdb (C-D)	-69.05	-1.11	-177.65	-247.81	65
1zhh.pdb (A-B)	-69.18	-34.34	-281.56	-385.08	109
2v6x.pdb (A-B)	-70.48	-78.96	-304.11	-453.55	99
4gq2.pdb (M-P)	-70.75	-84.18	-503.26	-658.19	223
3awu.pdb (A-B)	-71.28	-53.89	-356.61	-481.78	114
3egv.pdb (A-B)	-71.59	0.57	-419.64	-490.66	145
3mkr.pdb (A-B)	-73	-30.96	-692.39	-796.35	244
1fs0.pdb (E-G)	-73.29	-12.88	-592.55	-678.71	193
1z3e.pdb (A-B)	-74.01	-69.3	-241.93	-385.24	58
3mxn.pdb (A-B)	-74.76	-58.43	-357.86	-491.05	112
3t5x.pdb (A-B)	-77.34	-83.73	-360.29	-521.36	105
2v8s.pdb (E-V)	-79.29	-86.87	-184.48	-350.64	66
3n1m.pdb (B-C)	-79.9	-130.67	-172.87	-383.45	69
3cx8.pdb (A-B)	-81.13	-51.3	-361.47	-493.9	137
1jkg.pdb (A-B)	-82.68	-34.05	-551.6	-668.33	174
1n1j.pdb (A-B)	-84.68	-85.4	-654.53	-824.6	148
4e4w.pdb (A-B)	-85.17	-80.66	-508.41	-674.24	164
3vrd.pdb (A-B)	-86.68	-30.89	-461.7	-579.27	142
2fcw.pdb (A-B)	-86.73	-156.2	-173.93	-416.86	78
2dyo.pdb (A-B)	-87.9	-96.82	-425.13	-609.84	121
3fmo.pdb (A-B)	-89.79	-108.94	-242.33	-441.05	115
3axj.pdb (A-B)	-91.97	-82.81	-554.87	-729.65	171
4g6t.pdb (A-B)	-92.07	-5.73	-494.95	-592.75	154
3hhm.pdb (A-B)	-92.86	-105.95	-605.13	-803.94	275
3ojm.pdb (A-B)	-94.37	-6.86	-458.11	-559.34	145
4o8y.pdb (A-B)	-95.31	-121.7	-561.6	-778.61	161
4g7x.pdb (A-B)	-95.83	-67.42	-166.38	-329.63	79
1h32.pdb (A-B)	-100.19	3.76	-378.32	-474.75	100
4bl7.pdb (A-B)	-100.28	-50.1	-313.94	-464.32	127
4kha.pdb (A-B)	-102.42	-31	-701.56	-834.98	183
4kmo.pdb (A-B)	-105.49	-134.77	-506.19	-746.45	214
4jeh.pdb (A-B)	-106.37	-120.28	-586.11	-812.76	187
3b0c.pdb (T-W)	-106.78	-37.66	-680.39	-824.82	148
3nv0.pdb (A-B)	-107.41	-62.59	-505.7	-675.7	174
4c2a.pdb (A-B)	-109.08	-55.57	-246.17	-410.82	132
3q87.pdb (A-B)	-113.93	-80.29	-312.36	-506.58	93
4c9b.pdb (A-B)	-114.8	-59.6	-404.78	-579.17	168
4at7.pdb (A-B)	-115.76	-163.09	-550.94	-829.8	153
2gsk.pdb (A-B)	-115.84	-100.36	-380.11	-596.3	148
1lsh.pdb (A-B)	-116.58	-22.29	-260.1	-398.97	106
3tu3.pdb (A-B)	-119.39	-26.53	-375.77	-521.68	128
3kld.pdb (A-B)	-119.8	-53.89	-243.61	-417.3	92
3abe.pdb (C-Z)	-122.45	-31.94	-333.69	-488.08	96
4je3.pdb (A-B)	-125.1	-49.57	-422.86	-597.53	106
4ct0.pdb (A-B)	-131.2	-97.95	-825.9	-1055.05	245
3b0z.pdb (A-B)	-131.47	0	-342.88	-474.36	77
3dgp.pdb (A-B)	-132.26	-46.74	-271.63	-450.63	81
2wd5.pdb (A-B)	-139.09	-96.31	-406.22	-641.62	149
3h7h.pdb (A-B)	-143.37	-23.38	-423.65	-590.4	113
3cpt.pdb (A-B)	-143.72	-12.26	-390.01	-545.99	105
2ckl.pdb (A-B)	-162.55	-103.45	-611.61	-877.61	145
3mcb.pdb (A-B)	-167.06	-48.2	-340.33	-555.59	87
3znz.pdb (A-B)	-196.69	-99.81	-514.25	-810.75	162
4bjj.pdb (A-B)	-214.05	-77.54	-589.19	-880.77	138
3lf4.pdb (A-B)	-250.13	-37.07	-686.28	-973.47	162
3dpl.pdb (C-R)	-256.53	-29.51	-660.16	-946.21	186
2g2s.pdb (A-B)	-281.91	-44.81	-760.74	-1087.47	174
3cls.pdb (C-D)	-304.9	-161.56	-1061.17	-1527.64	296
4l2i.pdb (A-B)	-315.1	-135.92	-1054.93	-1505.95	302
3pge.pdb (A-B)	-359.44	5.7	-892.85	-1246.59	168
3if8.pdb (A-B)	-369.15	-21.98	-1437.79	-1828.92	341
4gdx.pdb (A-B)	-530.82	-69.95	-1976.42	-2577.19	444
1jeq.pdb (A-B)	-543.54	-149.12	-2619.12	-3311.78	654

## Sheet: Ob Biological Assembly
PDB-ID-Chains	H-Bond-Energy	Electrostatic-Energy	van-der-Waals-Energy	Total-Energy	Interface-Residues
4ap2.pdb (A-B)	-46.22	33.34	-399.54	-412.43	135
4f48.pdb (A-B)	-17.09	6.28	-135.42	-146.23	62
3lbx.pdb (A-B)	-44.67	10.92	-303.41	-337.15	116
4h4k.pdb (A-C)	-48.16	-2.55	-326.16	-376.87	159
1xew.pdb (X-Y)	-246.88	-19.98	-840.3	-1107.16	211
1gl4.pdb (A-B)	-19.46	-6.54	-259.58	-285.57	98
3vyr.pdb (A-B)	-32.3	-9.37	-253.63	-295.29	118
2z5b.pdb (A-B)	-43.65	-12.41	-318.44	-374.51	112
3kcp.pdb (A-B)	-46.04	-16.67	-271.11	-333.82	89
3kf6.pdb (A-B)	-58.99	-20.49	-287.71	-367.18	94
3vu9.pdb (A-B)	-60.52	-26.79	-342.66	-429.97	118
3m1c.pdb (A-B)	-163.07	-93.92	-1059.53	-1316.53	270
2ftx.pdb (A-B)	-39.53	-34.47	-315.65	-389.65	86
3w8i.pdb (A-B)	-39.2	-46.87	-338.68	-424.74	118
1npe.pdb (A-B)	-55.49	-41.69	-231.97	-329.15	102
3cqc.pdb (A-B)	-32.52	-56.78	-325.2	-414.5	108
4hpl.pdb (A-B)	-75.35	-85.3	-439.39	-600.03	107
3lqc.pdb (A-B)	-44.14	-39.43	-169.87	-253.44	79
3c5x.pdb (A-C)	-65.36	-55.42	-200.66	-321.45	83
3k1r.pdb (A-B)	-123.14	-124.51	-389.89	-637.54	108
2pa8.pdb (D-L)	-86.11	-133.69	-450.77	-670.56	127
4iu2.pdb (A-B)	-30.37	-83.15	-295.09	-408.61	104
3a4u.pdb (A-B)	-53.04	-75.94	-196.66	-325.64	71
3fpn.pdb (A-B)	-42.68	-72.13	-176.03	-290.85	76

## Sheet: NOb Enzyme inhibitor
PDB-ID-Chains	H-Bond-Energy	Electrostatic-Energy	van-der-Waals-Energy	Total-Energy	Interface-Residues
2ozn.pdb (A-B)	-5.06	0.4	-254.77	-259.44	75
1xg2.pdb (A-B)	-44.83	-6.11	-262.24	-313.18	125
3fju.pdb (A-B)	-19.29	-4.84	-203.46	-227.6	73
4ht3.pdb (A-B)	-80.2	-10.63	-399.59	-490.43	133
1r0r.pdb (E-I)	-82.96	-8.49	-246.57	-338.02	92
4lv5.pdb (A-B)	-77.02	-13.66	-254.15	-344.84	99
1r8o.pdb (A-B)	-252	-43.5	-734.6	-1030.1	153
3shg.pdb (A-B)	-75.8	-28.51	-466.41	-570.72	123
1aro.pdb (P-L)	-32.77	-13.91	-230.4	-277.08	99
3iey.pdb (A-B)	-135.25	-31.21	-423.52	-589.98	102
2b42.pdb (A-B)	-60.98	-27.17	-342.35	-430.5	128
3r24.pdb (A-B)	-32.94	-19.37	-241.11	-293.42	97
4i1s.pdb (A-B)	-126.93	-44.98	-338.74	-510.66	99
3cki.pdb (A-B)	-76.12	-41.89	-311.39	-429.4	111
3qn1.pdb (A-B)	-13.58	-27.62	-237.42	-278.62	85
1wpx.pdb (A-B)	-28.63	-46.85	-377.01	-452.49	157
4f9c.pdb (A-B)	-167.47	-131.6	-823.33	-1122.4	212
3n4i.pdb (A-B)	-90.02	-59.77	-357.96	-507.76	134
2o3b.pdb (A-B)	-36.6	-33.02	-194.64	-264.25	77
1ugh.pdb (E-I)	-65.2	-47.68	-260.3	-373.18	111
3dbo.pdb (A-B)	-161.58	-114.34	-527.07	-802.99	123
2vlq.pdb (A-B)	-44.41	-65.93	-230.23	-340.57	75
4f6u.pdb (A-B)	-93.17	-133.34	-449.51	-676.02	138
1ay7.pdb (A-B)	-47.06	-92.25	-179.57	-318.89	63
4dri.pdb (A-B)	-27.12	-45.11	-75.85	-148.08	52

## Sheet: NOb Regulator inhibitor
PDB-ID-Chains	H-Bond-Energy	Electrostatic-Energy	van-der-Waals-Energy	Total-Energy	Interface-Residues
2f4m.pdb (A-B)	-14.23	5.31	-199.1	-208.02	85
1jma.pdb (A-B)	-58.67	1.92	-222	-278.75	88
4b8a.pdb (A-B)	-29.8	-0.06	-244.36	-274.21	86
3n40.pdb (P-F)	-164.06	-6.24	-719.43	-889.72	252
2qc1.pdb (A-B)	-51.33	-3.18	-235.48	-289.99	67
2omz.pdb (A-B)	-40.14	-6.08	-337.7	-383.92	155
1t6b.pdb (X-Y)	-44.72	-9.79	-204.43	-258.94	97
4gvb.pdb (A-B)	-4.48	-7.14	-132.74	-144.35	51
4bi8.pdb (A-B)	-92.96	-21.5	-274.76	-389.23	91
2vsm.pdb (A-B)	-138.58	-40.86	-418.66	-598.1	146
3aa7.pdb (A-B)	-210.88	-100.82	-1155.09	-1466.79	258
4gaf.pdb (A-B)	-113.41	-49.68	-474.18	-637.26	190
2fom.pdb (A-B)	-247.43	-83.16	-571.54	-902.13	120
3btp.pdb (A-B)	-48.31	-42.31	-352.61	-443.23	118
4g94.pdb (A-B)	-105.1	-52.16	-375.98	-533.24	123
3nyb.pdb (A-B)	-99.7	-65.25	-474.22	-639.16	133
3oq3.pdb (A-B)	-78.96	-85.32	-610.79	-775.07	247
3qq8.pdb (A-B)	-21.99	-31.36	-217.47	-270.82	78
2raw.pdb (A-B)	-61.88	-63.17	-362.73	-487.78	114
1xou.pdb (A-B)	-35.8	-94.21	-592.26	-722.26	140
3oja.pdb (A-B)	-100.07	-219.28	-1262.56	-1581.91	388
1a22.pdb (A-B)	-54.79	-73.11	-366.96	-494.87	128
1e44.pdb (A-B)	-78.16	-78.15	-362.57	-518.88	102
3nvn.pdb (A-B)	-80.51	-62.89	-267.5	-410.9	109
1m1e.pdb (A-B)	-119.52	-113.62	-395.87	-629.02	156
2hdi.pdb (A-B)	-90.75	-93.52	-295.73	-480.01	108
3ona.pdb (A-B)	-15.33	-63.62	-171.61	-250.56	66

## Sheet: class A (C-A)
Class	Category	PDB-ID-Chains	H-Bond-Energy	Electrostatic-Energy	van-der-Waals-Energy	Total-Energy	Interface-Residues	Normalised-Energy-Per-Residue
A	Biological Assembly	2pa8.pdb (D-L)	-86.11	-133.69	-450.77	-670.56	127	-5.28
A	Biological Assembly	3k1r.pdb (A-B)	-123.14	-124.51	-389.89	-637.54	108	-5.9
A	Biological Assembly	3m1c.pdb (A-B)	-163.07	-93.92	-1059.53	-1316.53	270	-4.88
A	Biological Assembly	4hpl.pdb (A-B)	-75.35	-85.3	-439.39	-600.03	107	-5.61
A	Biological Assembly	3cqc.pdb (A-B)	-32.52	-56.78	-325.2	-414.5	108	-3.84
A	Biological Assembly	3w8i.pdb (A-B)	-39.2	-46.87	-338.68	-424.74	118	-3.6
A	Biological Assembly	3lqc.pdb (A-B)	-44.14	-39.43	-169.87	-253.44	79	-3.21
A	Biological Assembly	2ftx.pdb (A-B)	-39.53	-34.47	-315.65	-389.65	86	-4.53
A	Biological Assembly	3kf6.pdb (A-B)	-58.99	-20.49	-287.71	-367.18	94	-3.91
A	Biological Assembly	1xew.pdb (X-Y)	-246.88	-19.98	-840.3	-1107.16	211	-5.25
A	Biological Assembly	3kcp.pdb (A-B)	-46.04	-16.67	-271.11	-333.82	89	-3.75
A	Biological Assembly	3vyr.pdb (A-B)	-32.3	-9.37	-253.63	-295.29	118	-2.5
A	Biological Assembly	4h4k.pdb (A-C)	-48.16	-2.55	-326.16	-376.87	159	-2.37
A	Biological Assembly	3lbx.pdb (A-B)	-44.67	10.92	-303.41	-337.15	116	-2.91
A	Biological Assembly	4ap2.pdb (A-B)	-46.22	33.34	-399.54	-412.43	135	-3.06
A	Enzyme	4hst.pdb (A-B)	-481.88	-250.22	-2074.33	-2806.43	495	-5.67
A	Enzyme	3req.pdb (A-B)	-168.46	-238.41	-1275.91	-1682.77	433	-3.89
A	Enzyme	4hnx.pdb (A-B)	-181.09	-238.41	-866.78	-1286.27	305	-4.22
A	Enzyme	4nfu.pdb (A-B)	-45.22	-130.66	-492.25	-668.13	226	-2.96
A	Enzyme	3a8g.pdb (A-B)	-251.26	-105.63	-1112.54	-1469.43	267	-5.5
A	Enzyme	3l91.pdb (A-B)	-227.77	-98.62	-605.19	-931.58	318	-2.93
A	Enzyme	2ga9.pdb (A-D)	-93.55	-96.44	-392.58	-582.57	168	-3.47
A	Enzyme	3jtq.pdb (A-B)	-248.83	-95.74	-1229.67	-1574.24	308	-5.11
A	Enzyme	3ml1.pdb (A-B)	-150.18	-90.61	-854.3	-1095.1	251	-4.36
A	Enzyme	2ziv.pdb (A-B)	-176.41	-87.3	-944.99	-1208.71	267	-4.53
A	Enzyme	3ayh.pdb (A-B)	-148.75	-82.18	-546.24	-777.17	165	-4.71
A	Enzyme	1gk9.pdb (A-B)	-434.5	-60.13	-2290.77	-2785.4	486	-5.73
A	Enzyme	3r07.pdb (A-C)	-37.56	-58.09	-202.2	-297.84	85	-3.5
A	Enzyme	3fgr.pdb (A-B)	-226.15	-56.05	-953.77	-1235.97	258	-4.79
A	Enzyme	1eud.pdb (A-B)	-95.17	-55.58	-530.13	-680.88	207	-3.29
A	Enzyme	3rgw.pdb (L-S)	-227.16	-37.99	-1182.39	-1447.53	337	-4.3
A	Enzyme	3ga9.pdb (L-S)	-393.75	-34.9	-1361.14	-1789.79	344	-5.2
A	Enzyme	2xfg.pdb (A-B)	-90.08	-33.48	-383.12	-506.68	110	-4.61
A	Enzyme	3dra.pdb (A-B)	-79.47	-31.58	-858.14	-969.19	291	-3.33
A	Enzyme	4dbg.pdb (A-B)	-32.58	-31.4	-201.92	-265.89	67	-3.97
A	Enzyme	1nme.pdb (A-B)	-168.17	-25.89	-705.09	-899.14	167	-5.38
A	Enzyme	4mrt.pdb (A-C)	-22.61	-25.28	-178.34	-226.24	87	-2.6
A	Enzyme	3ep6.pdb (A-B)	-333.09	-24.16	-1025.06	-1382.31	179	-7.72
A	Enzyme	1vra.pdb (A-B)	-347.29	-19.17	-907.08	-1273.54	207	-6.15
A	Enzyme	3aon.pdb (A-B)	-105.68	-15.35	-561.31	-682.33	166	-4.11
A	Enzyme	4bmp.pdb (A-B)	-20.62	-11.88	-202.93	-235.43	94	-2.5
A	Enzyme	2cg5.pdb (A-B)	-28.85	-4.39	-211.78	-245.02	94	-2.61
A	Enzyme	3m7f.pdb (A-B)	-81.65	1.67	-264.32	-344.31	98	-3.51
A	Enzyme	3zvq.pdb (A-B)	-89.73	10.28	-594.66	-674.1	123	-5.48
A	Enzyme Inhibitor	4f6u.pdb (A-B)	-93.17	-133.34	-449.51	-676.02	138	-4.9
A	Enzyme Inhibitor	4f9c.pdb (A-B)	-167.47	-131.6	-823.33	-1122.4	212	-5.29
A	Enzyme Inhibitor	3dbo.pdb (A-B)	-161.58	-114.34	-527.07	-802.99	123	-6.53
A	Enzyme Inhibitor	1ugh.pdb (E-I)	-65.2	-47.68	-260.3	-373.18	111	-3.36
A	Enzyme Inhibitor	1wpx.pdb (A-B)	-28.63	-46.85	-377.01	-452.49	157	-2.88
A	Enzyme Inhibitor	4i1s.pdb (A-B)	-126.93	-44.98	-338.74	-510.66	99	-5.16
A	Enzyme Inhibitor	1r8o.pdb (A-B)	-252	-43.5	-734.6	-1030.1	153	-6.73
A	Enzyme Inhibitor	3cki.pdb (A-B)	-76.12	-41.89	-311.39	-429.4	111	-3.87
A	Enzyme Inhibitor	3iey.pdb (A-B)	-135.25	-31.21	-423.52	-589.98	102	-5.78
A	Enzyme Inhibitor	3shg.pdb (A-B)	-75.8	-28.51	-466.41	-570.72	123	-4.64
A	Enzyme Inhibitor	3qn1.pdb (A-B)	-13.58	-27.62	-237.42	-278.62	85	-3.28
A	Enzyme Inhibitor	3r24.pdb (A-B)	-32.94	-19.37	-241.11	-293.42	97	-3.02
A	Enzyme Inhibitor	4ht3.pdb (A-B)	-80.2	-10.63	-399.59	-490.43	133	-3.69
A	Enzyme Inhibitor	1r0r.pdb (E-I)	-82.96	-8.49	-246.57	-338.02	92	-3.67
A	Enzyme Inhibitor	2ozn.pdb (A-B)	-5.06	0.4	-254.77	-259.44	75	-3.46
A	Immune	3mj7.pdb (A-B)	-118.43	-129.04	-208.05	-455.52	88	-5.18
A	Immune	1v74.pdb (A-B)	-66.53	-63.67	-226.12	-356.32	95	-3.75
A	Immune	3fpu.pdb (A-B)	-140.42	-27.24	-439.54	-607.21	108	-5.62
A	Immune	3pv6.pdb (A-B)	-5.59	-16.4	-154.5	-176.49	64	-2.76
A	Regulator	4at7.pdb (A-B)	-115.76	-163.09	-550.94	-829.8	153	-5.42
A	Regulator	3bs5.pdb (A-B)	-46.71	-153.84	-147.45	-348	52	-6.69
A	Regulator	1jeq.pdb (A-B)	-543.54	-149.12	-2619.12	-3311.78	654	-5.06
A	Regulator	4l2i.pdb (A-B)	-315.1	-135.92	-1054.93	-1505.95	302	-4.99
A	Regulator	4kmo.pdb (A-B)	-105.49	-134.77	-506.19	-746.45	214	-3.49
A	Regulator	4o8y.pdb (A-B)	-95.31	-121.7	-561.6	-778.61	161	-4.84
A	Regulator	4jeh.pdb (A-B)	-106.37	-120.28	-586.11	-812.76	187	-4.35
A	Regulator	2gsk.pdb (A-B)	-115.84	-100.36	-380.11	-596.3	148	-4.03
A	Regulator	4ct0.pdb (A-B)	-131.2	-97.95	-825.9	-1055.05	245	-4.31
A	Regulator	2dyo.pdb (A-B)	-87.9	-96.82	-425.13	-609.84	121	-5.04
A	Regulator	2wd5.pdb (A-B)	-139.09	-96.31	-406.22	-641.62	149	-4.31
A	Regulator	4eyy.pdb (R-Q)	-57.28	-91.86	-336.9	-486.04	109	-4.46
A	Regulator	1n1j.pdb (A-B)	-84.68	-85.4	-654.53	-824.6	148	-5.57
A	Regulator	2h9a.pdb (A-B)	-61.88	-84.9	-602.73	-749.5	192	-3.9
A	Regulator	4nqw.pdb (A-B)	-58.02	-83.99	-541.08	-683.09	169	-4.04
A	Regulator	3t5x.pdb (A-B)	-77.34	-83.73	-360.29	-521.36	105	-4.97
A	Regulator	4e4w.pdb (A-B)	-85.17	-80.66	-508.41	-674.24	164	-4.11
A	Regulator	3q87.pdb (A-B)	-113.93	-80.29	-312.36	-506.58	93	-5.45
A	Regulator	1ykh.pdb (A-B)	-57.59	-79.29	-520.9	-657.79	177	-3.72
A	Regulator	2v6x.pdb (A-B)	-70.48	-78.96	-304.11	-453.55	99	-4.58
A	Regulator	4bjj.pdb (A-B)	-214.05	-77.54	-589.19	-880.77	138	-6.38
A	Regulator	4egc.pdb (A-B)	-27.66	-76.82	-189.55	-294.03	74	-3.97
A	Regulator	4awx.pdb (A-B)	-21.31	-74.17	-203.03	-298.52	87	-3.43
A	Regulator	3vz9.pdb (B-D)	-56.31	-71.74	-512.06	-640.12	118	-5.42
A	Regulator	4gdx.pdb (A-B)	-530.82	-69.95	-1976.42	-2577.19	444	-5.8
A	Regulator	1ory.pdb (A-B)	-35.56	-65.43	-518.61	-619.59	125	-4.96
A	Regulator	3kxc.pdb (A-C)	-20.25	-62.14	-270.22	-352.61	93	-3.79
A	Regulator	4cxf.pdb (A-B)	-55.48	-61.76	-287.73	-404.96	103	-3.93
A	Regulator	4etp.pdb (A-B)	-7.43	-60.97	-371.66	-440.07	127	-3.47
A	Regulator	3k8p.pdb (C-D)	-27.1	-59.62	-234.99	-321.71	102	-3.15
A	Regulator	4c9b.pdb (A-B)	-114.8	-59.6	-404.78	-579.17	168	-3.45
A	Regulator	2p1m.pdb (A-B)	-65.25	-58.86	-473.48	-597.58	127	-4.71
A	Regulator	3mxn.pdb (A-B)	-74.76	-58.43	-357.86	-491.05	112	-4.38
A	Regulator	3cx8.pdb (A-B)	-81.13	-51.3	-361.47	-493.9	137	-3.61
A	Regulator	4je3.pdb (A-B)	-125.1	-49.57	-422.86	-597.53	106	-5.64
A	Regulator	3mcb.pdb (A-B)	-167.06	-48.2	-340.33	-555.59	87	-6.39
A	Regulator	3dgp.pdb (A-B)	-132.26	-46.74	-271.63	-450.63	81	-5.56
A	Regulator	2g2s.pdb (A-B)	-281.91	-44.81	-760.74	-1087.47	174	-6.25
A	Regulator	2zsi.pdb (A-B)	-8.24	-44.05	-347.47	-399.75	108	-3.7
A	Regulator	4m69.pdb (A-B)	-42.1	-41.82	-307.31	-391.23	121	-3.23
A	Regulator	1oo0.pdb (A-B)	-67.25	-40.6	-370.06	-477.91	102	-4.69
A	Regulator	3b0c.pdb (T-W)	-106.78	-37.66	-680.39	-824.82	148	-5.57
A	Regulator	3lf4.pdb (A-B)	-250.13	-37.07	-686.28	-973.47	162	-6.01
A	Regulator	1nrj.pdb (A-B)	-57.69	-35.47	-276.68	-369.84	93	-3.98
A	Regulator	1wqj.pdb (B-I)	-37.4	-34.68	-200.82	-272.89	74	-3.69
A	Regulator	1jkg.pdb (A-B)	-82.68	-34.05	-551.6	-668.33	174	-3.84
A	Regulator	3abe.pdb (C-Z)	-122.45	-31.94	-333.69	-488.08	96	-5.08
A	Regulator	4kha.pdb (A-B)	-102.42	-31	-701.56	-834.98	183	-4.56
A	Regulator	3mkr.pdb (A-B)	-73	-30.96	-692.39	-796.35	244	-3.26
A	Regulator	3dpl.pdb (C-R)	-256.53	-29.51	-660.16	-946.21	186	-5.09
A	Regulator	3tbi.pdb (A-B)	-24.66	-28.72	-213.24	-266.62	75	-3.55
A	Regulator	3h7h.pdb (A-B)	-143.37	-23.38	-423.65	-590.4	113	-5.22
A	Regulator	2v3b.pdb (A-B)	-5.8	-22.92	-112.76	-141.49	69	-2.05
A	Regulator	1lsh.pdb (A-B)	-116.58	-22.29	-260.1	-398.97	106	-3.76
A	Regulator	3if8.pdb (A-B)	-369.15	-21.98	-1437.79	-1828.92	341	-5.36
A	Regulator	3f62.pdb (A-B)	-32.35	-21.35	-300.73	-354.42	90	-3.94
A	Regulator	4g1m.pdb (A-B)	-46.78	-15.84	-718.06	-780.68	378	-2.07
A	Regulator	1z0j.pdb (A-B)	-36.35	-14.06	-155.35	-205.76	70	-2.94
A	Regulator	1fs0.pdb (E-G)	-73.29	-12.88	-592.55	-678.71	193	-3.52
A	Regulator	3cpt.pdb (A-B)	-143.72	-12.26	-390.01	-545.99	105	-5.2
A	Regulator	2d74.pdb (A-B)	-50.51	-7.69	-378.65	-436.84	130	-3.36
A	Regulator	1of5.pdb (A-B)	-36.37	-6.52	-348.06	-390.95	126	-3.1
A	Regulator	4g6t.pdb (A-B)	-92.07	-5.73	-494.95	-592.75	154	-3.85
A	Regulator	3a2f.pdb (A-B)	-44.73	-5.61	-230.83	-281.17	75	-3.75
A	Regulator	3au4.pdb (A-B)	-29.07	-5.57	-238.42	-273.06	72	-3.79
A	Regulator	2pqn.pdb (A-B)	-24.16	-5.41	-205.81	-235.38	65	-3.62
A	Regulator	4a5u.pdb (A-B)	-7.51	-5.18	-173.49	-186.18	68	-2.74
A	Regulator	3aqf.pdb (A-B)	-10.47	-3.95	-195.2	-209.62	74	-2.83
A	Regulator	1us7.pdb (A-B)	-42.13	-3.25	-161.65	-207.04	67	-3.09
A	Regulator	4cgy.pdb (A-B)	-68.61	-2.83	-335.35	-406.8	128	-3.18
A	Regulator	2zfd.pdb (A-B)	-27.9	-1.82	-434.3	-464.02	145	-3.2
A	Regulator	2vn6.pdb (A-B)	-17.97	-1.64	-196.6	-216.21	78	-2.77
A	Regulator	3oss.pdb (C-D)	-69.05	-1.11	-177.65	-247.81	65	-3.81
A	Regulator	1z5y.pdb (D-E)	-29.64	-1.06	-185.52	-216.23	72	-3
A	Regulator	4euk.pdb (A-B)	-41.71	-0.21	-182.68	-224.61	86	-2.61
A	Regulator	3zet.pdb (A-B)	-54.66	-0.14	-404.12	-458.92	128	-3.59
A	Regulator	3b0z.pdb (A-B)	-131.47	0	-342.88	-474.36	77	-6.16
A	Regulator	3egv.pdb (A-B)	-71.59	0.57	-419.64	-490.66	145	-3.38
A	Regulator	3nw0.pdb (A-B)	-32.75	0.77	-215.24	-247.22	98	-2.52
A	Regulator	1h32.pdb (A-B)	-100.19	3.76	-378.32	-474.75	100	-4.75
A	Regulator	4dey.pdb (A-B)	-12.98	4.33	-252.76	-261.41	68	-3.84
A	Regulator	3pge.pdb (A-B)	-359.44	5.7	-892.85	-1246.59	168	-7.42
A	Regulator	4m6w.pdb (A-B)	-42.23	5.89	-483.13	-519.47	171	-3.04
A	Regulator	2qwo.pdb (A-B)	0	7.7	-94.42	-86.72	64	-1.35
A	Regulator	2fh5.pdb (A-B)	-47.44	9.85	-160.99	-198.58	70	-2.84
A	Regulator	3hzh.pdb (A-B)	-44.16	16.18	-171.65	-199.63	86	-2.32
A	Regulator	2qsf.pdb (A-X)	-45.77	32.17	-460.71	-474.3	140	-3.39
A	Regulator	4cbu.pdb (A-G)	-60.36	58.01	-304.46	-306.81	103	-2.98
A	Regulator Inhibitor	3oja.pdb (A-B)	-100.07	-219.28	-1262.56	-1581.91	388	-4.08
A	Regulator Inhibitor	3aa7.pdb (A-B)	-210.88	-100.82	-1155.09	-1466.79	258	-5.69
A	Regulator Inhibitor	1xou.pdb (A-B)	-35.8	-94.21	-592.26	-722.26	140	-5.16
A	Regulator Inhibitor	1e44.pdb (A-B)	-78.16	-78.15	-362.57	-518.88	102	-5.09
A	Regulator Inhibitor	3nyb.pdb (A-B)	-99.7	-65.25	-474.22	-639.16	133	-4.81
A	Regulator Inhibitor	2raw.pdb (A-B)	-61.88	-63.17	-362.73	-487.78	114	-4.28
A	Regulator Inhibitor	4g94.pdb (A-B)	-105.1	-52.16	-375.98	-533.24	123	-4.34
A	Regulator Inhibitor	3btp.pdb (A-B)	-48.31	-42.31	-352.61	-443.23	118	-3.76
A	Regulator Inhibitor	2vsm.pdb (A-B)	-138.58	-40.86	-418.66	-598.1	146	-4.1
A	Regulator Inhibitor	4gvb.pdb (A-B)	-4.48	-7.14	-132.74	-144.35	51	-2.83
A	Regulator Inhibitor	2omz.pdb (A-B)	-40.14	-6.08	-337.7	-383.92	155	-2.48
A	Regulator Inhibitor	4b8a.pdb (A-B)	-29.8	-0.06	-244.36	-274.21	86	-3.19
A	Regulator Inhibitor	1jma.pdb (A-B)	-58.67	1.92	-222	-278.75	88	-3.17
A	Regulator Inhibitor	2f4m.pdb (A-B)	-14.23	5.31	-199.1	-208.02	85	-2.45

[truncated: 7 more sheets: class B (C-B), C-A Obligatory, C-A Non-Obligatory, C-A Immune, C-B Obligatory, C-B Non-Obligatory, C-B Immune]
